# Supplementary material for: Ectopic Activation of Wnt/β-Catenin Signaling in Lens Fiber Cells Results in Cataract Formation and Aberrant Fiber Cell Differentiation
Source: PLoS One. 2013 Oct 30;8(10):e78279. doi: 10.1371/journal.pone.0078279 (PMC3813504; doi:10.1371/journal.pone.0078279)
Supplement: Table S1 — List of primers used for qRT-PCR. (XLSX) [file pone.0078279.s005.xlsx]

## Sheet: Sheet1
	Supplementary Table 1. List of primers used for qRT-PCR.
		Name	Sequence (5'→3')
	β-actin	ZK999A	GTCCACACCCGCCACCAGTTC
	β-actin	ZK999B	TTCTCCATGTCGTCCCAGTTG
	γA-crystallin	5487R	CATGGAGTAGATCTCATGGAGGC
	γB-crystallin	5489R	GCAGCCCCCCAGTCAAGATATCT
	γC-crystallin	5488R	CTTGAGGCCTCAGCAGATACTGG
	γD-crystallin	5486R	TTCCGTGAACTCTATCACTTGGC
	γE-, γF-crystallin	5485R	AAGCGGTCCTGCAGGTGGGAGCAG
	γA-γEF-crystallin	5484F	CCTGACTACCAGCAGTGGATGGGTTTCAG
	Axin2	B30F-Axin2	CCAACACTTTGGCACAGCTA
	Axin2	B30R-Axin2	TGCCAGTTTCTTTGGCTCTT
	Nkd1	B16F-Nkd1	ACCCGTGAGGACATTACCAG
	Nkd1	B16R-Nkd1	CTGCAGATCGGTATGGTTGA
	Cyclin D1	771A	GCGTACCCTGACACCAATCTC
	Cyclin D1	771B	CTCCTCTTCGCACTTCTGCTC
	Cyclin D2	RK5-A	GCAGAAGGACATCCAACCGTAC
	Cyclin D2	RK5-B	ACTCCAGCCAAGAAACGGTCCA
	SDHA	SDHA-F	AAGGCAAATGCTGGAGAAGA
	SDHA	SDHA-R	TGGTTCTGCATCGACTTCTG
	UBB	UBB-F	ATGTGAAGGCCAAGATCCAG
	UBB	UBB-R	TAATAGCCACCCCTCAGACG
